# Supplementary material for: Linking Colleague Support to Employees’ Promotive Voice: A Moderated Mediation Model
Source: PLoS One. 2015 Jul 6;10(7):e0132123. doi: 10.1371/journal.pone.0132123 (PMC4492547; doi:10.1371/journal.pone.0132123)
Supplement: S1 Data — (XLSX) [file pone.0132123.s001.xlsx]

## Sheet: Sheet1
teamcode	num	gender	age	eduation	tenure	teamtype	teamsize	team identification	subgroup formation individual	subgroup formation team level	lmx	lxm team level	psychological safety	felt obligation	sc	gsc	wtsc	sd	colleague support	gc	wls	marker	pjc	gpjc	thb	lphv	lip	promotive voice
2	3	1	2	4	28	6	10	6.5	2	2.83	5.57	5.24	6.57	5	1.25	2.1	2.75	4.6	4.5	5	6	4	5	5.62	7	3.4	7	4.2
2	3	1	2	4	12	6	10	6.33	3.5	2.83	5.43	5.24	6	4.2	2.06	2.1	2.63	4	4.5	5	6	6	5.86	5.62	6	3.4	7	3.8
2	3	1	3	3	23	6	10	6.83	3	2.83	4.71	5.24	5.57	4.45	3	2.1	1.88	3.8	3.5	4	6.6	5	6	5.62	6.86	6.2	6	5.4
4	3	0	2	2	3	4	4	5.5	5.5	4.25	5.86	5.86	5.71	4.2	4.25	2.92	4.25	4.4	3.75	4.33	5.6	6	5.29	4.38	6	2.4	2	4
4	3	0	2	3	18	4	4	4.67	4.5	4.25	5.71	5.86	4.14	4.2	2.5	2.92	2	3	5	5	7	5.15	4	4.38	5.29	3.4	2	5.2
4	3	1	2	3	18	4	4	5.17	2.75	4.25	6	5.86	2.86	3	2	2.92	3.13	3.2	2.25	2.67	1.6	2	3.86	4.38	4.71	3.8	3	6
5	3	0	2	3	24	6	8	7	2	3.64	4.71	5.52	5.71	4	1.5	2.17	1	3	3.75	4	5.8	4	5.29	5.76	5	4.6	4	6
5	3	1	2	2	56	6	8	6.33	5.25	3.64	5.86	5.52	5.43	4.8	2.25	2.17	2.13	3.6	5	5	6	6	6	5.76	6	5.2	4	5
5	3	1	2	3	11	6	8	5.5	3.66	3.64	6	5.52	6	4	2.75	2.17	2.75	3.8	4	4	6	6	6	5.76	6	4.4	4	4
7	4	0	3	4	25	1	9	5.83	3	2.38	5	5.5	5.57	4.6	3.5	2.38	2.88	3.8	4.25	4.33	5.2	4	5	5.93	5.29	5.8	4	4.4
7	4	0	3	4	60	1	9	5.33	3.25	2.38	6.14	5.5	5.57	4.2	3.75	2.38	4	3.8	3.5	4.67	6	7	5.57	5.93	6.57	5.6	3	5.8
7	4	0	2	4	6	1	9	7	1.75	2.38	6.43	5.5	7	5	1	2.38	1	5	5	5	7	7	7	5.93	7	4.6	3	3
7	4	0	2	3	16	1	9	4.5	1.5	2.38	4.43	5.5	5.86	4	1.25	2.38	1.38	4.4	4.75	5	6.2	6	6.14	5.93	6.43	5.6	4	4.4
8	4	1	3	2	24	1	4	5.83	3	2.75	3.86	5.18	4.43	3.8	2	1.63	2.75	3.4	3.25	2.67	3.8	3	3.29	5.18	3.57	5.8	3	5
8	4	0	2	3	12	1	4	4.83	1.25	2.75	5.43	5.18	5.71	4.8	1	1.63	1.38	3.6	4.75	4	6	6	6	5.18	6	4.8	3	5.2
8	4	0	2	4	4	1	4	5.67	1.5	2.75	6.14	5.18	6.71	5	2	1.63	3	4.6	4	4.67	6.4	7	6.43	5.18	7	5.2	4	5.2
8	4	0	2	3	24	1	4	5.33	5.25	2.75	5.29	5.18	5.57	3.4	1.5	1.63	2	3.4	4	4	5.2	3	5	5.18	5.57	5.4	2	5.6
10	4	0	2	2	1	3	8	7	1	2.88	5.71	5.07	6.71	5	2	2	2.88	4.6	4	5	4	2	4.29	3.97	5.71	3.4	4	5.6
10	4	1	2	2	7	3	8	5.83	2	2.88	4.71	5.07	5.57	3.6	1	2	3.38	4	2.25	3.67	3.8	4	4.14	3.97	3.43	4.4	6	3.6
10	4	0	2	2	6	3	8	5.33	4	2.88	4.86	5.07	5	4.2	2.75	2	2.75	2.6	2.5	3.33	3.8	4	3.43	3.97	3.57	2.8	3	2.4
10	4	0	2	2	3	3	8	5.5	4.5	2.88	5	5.07	4.71	3.6	2.25	2	3	3.8	3	4.33	4.2	6	4	3.97	5.29	5.4	4	5.4
11	3	0	2	3	8	6	5	6.33	3.5	2.42	4.71	4.66	4.57	5	3	2.58	2.38	3.2	3.25	4	5.4	6	4.29	4.76	6.29	5.4	5	5
11	3	1	3	3	8	6	5	6.83	1.75	2.42	6.71	4.66	6.57	5	2.25	2.58	2.38	5	5	5	5.8	6	6	4.76	6.86	5.8	6	5
11	3	0	3	3	5	6	5	3.33	2	2.42	2.57	4.66	3.29	2.6	2.5	2.58	2	3	3	3	4	4	4	4.76	4	5	5	4.2
13	4	0	2	4	5	1	15	5.17	2.75	3.63	5.29	4.86	5.43	4.6	2.5	2.81	3.75	3.6	4	4.67	6.2	6	6.14	5.43	6.71	4	5	5.6
13	4	1	2	3	2	1	15	5.67	3.5	3.63	4.43	4.86	5.43	5	2.75	2.81	4.13	4.4	2.75	3.33	5.8	6	4.57	5.43	5.43	3.8	5	5.4
13	4	0	2	4	30	1	15	6	4.75	3.63	5.43	4.86	5	4.2	2	2.81	2.74	4.4	4.25	4.67	4.6	6	5.71	5.43	6.14	4	5	5
13	4	1	2	4	6	1	15	4.67	3.5	3.63	4.29	4.86	5.43	4	4	2.81	4.38	4.6	4	3.67	5.6	6	5.29	5.43	5.57	3.6	4	5
14	3	1	3	1	48	3	7	5.33	1.5	3.75	5	5.24	5.71	4.6	1	2.25	2.13	3.6	5	5	5.8	6	5.43	4.86	6.14	5.2	5	6
14	3	1	2	1	28	3	7	6.67	5.75	3.75	4.86	5.24	3.14	4.8	3.25	2.25	3	4.2	4	3.67	3.8	3	4.57	4.86	5.14	5.2	5	6
14	3	1	2	1	48	3	7	5	4	3.75	5.86	5.24	6.29	5	2.5	2.25	2.75	3.4	4.75	4.33	5	4	4.57	4.86	6.43	5.4	5	5.6
17	4	0	2	3	14	1	10	3	6.5	4.28	5.43	4.57	4.79	2.8	2.05	2.89	2.25	2.8	4	3.33	2.8	2	2.86	4.11	3.43	3.4	7	5
17	4	0	2	3	10	1	10	5	2.63	4.28	4.86	4.57	4.71	3.8	3.75	2.89	3.38	3.6	4	3	3.2	3	5.71	4.11	4.71	3.2	3	3.2
17	4	0	2	3	11	1	10	5	3	4.28	3.29	4.57	4.43	3.4	2.25	2.89	3	2.4	3.5	3	4.6	6	4.14	4.11	3.71	2.6	3	3
17	4	0	2	3	16	1	10	3.5	5	4.28	4.71	4.57	4.29	3	3.5	2.89	2.63	4.4	4	3.69	3.8	7	3.71	4.11	5.14	3.6	5	3.6
19	3	1	2	3	12	4	5	4	4	3	3.86	4.05	4.14	3.4	3.5	2.58	3.25	3.2	3	3.33	3	3	4	4.14	4.57	3	4	4
19	3	1	2	3	12	4	5	4.83	3	3	3.71	4.05	4	3.6	2.25	2.58	3.25	3	2.75	3	3.6	4	3.71	4.14	4.29	3.4	4	4
19	3	1	2	3	12	4	5	5.67	2	3	4.57	4.05	5.57	4	2	2.58	2.57	3.8	3.75	4	4	5	4.71	4.14	5.29	2.8	3	4
20	4	1	2	3	12	6	15	4.83	2.25	2.69	2.57	4.54	4.43	3	2	1.88	3	4	4	4	5	5	4	4.75	5	3.2	3	3.2
20	4	1	2	3	14	6	15	5.5	2.25	2.69	5.29	4.54	5.57	4.8	2.25	1.88	2.5	4.2	4.5	4.33	4.6	6	4.14	4.75	6	4.2	5	4.6
20	4	1	2	3	24	6	15	5.83	4.5	2.69	4.57	4.54	5.14	4.6	2.25	1.88	3.5	4	3.75	3	5	5	4.71	4.75	5.86	3	4	3.2
20	4	1	2	3	6	6	15	6.17	1.75	2.69	5.71	4.54	5.29	5	1	1.88	2.75	4.2	4	5	6.4	6	6.14	4.75	6.71	3.2	4	3.6
21	4	1	2	3	36	6	4	6.5	1	2	6	5.75	6.43	5	2	2	1.32	3.2	5	5	5.4	6	6.14	6.07	6	5.6	3	4.4
21	4	1	2	3	30	6	4	6	1	2	5.86	5.75	6.14	4	1	2	1	4.6	4	5	6	7	6.29	6.07	6.29	5.4	4	4.8
21	4	1	2	2	24	6	4	7	1	2	6.43	5.75	6.86	5	1	2	2.13	4.8	5	5	6.2	7	6.57	6.07	6.86	6.15	4	4.2
22	4	1	2	3	18	6	12	6.33	3	2.63	5.43	5.43	5.57	5	2.5	2.56	2.5	3.6	4.5	5	5.6	6	4.86	4.82	6.57	3.8	6	5.8
22	4	1	2	2	24	6	12	5.5	4.25	2.63	5.57	5.43	4.43	4	3.5	2.56	4	3.8	4	4.33	4.8	6	4	4.82	5	4	5	5.8
22	4	0	2	3	2	6	12	6.33	1.5	2.63	6.29	5.43	6.14	4.4	1.25	2.56	2.88	4.6	4.75	4.67	7	6	6.14	4.82	7	2.6	5	5.8
22	4	1	2	3	15	6	12	5.5	1.75	2.63	4.43	5.43	4	4	3	2.56	2.75	3.4	2.75	3	4.8	6	4.29	4.82	5.43	3.6	6	6
23	4	1	2	3	91	6	14	5.83	2.5	2.19	6.14	5.29	5.86	5	2	1.64	1.25	3.2	3.75	4	2	7	5.57	4.86	7	6	6	6
23	4	0	2	3	48	6	14	5.67	1	2.19	4.86	5.29	5.14	5	1	1.64	3.57	5	3	4	4	4	4	4.86	6	5.2	5	5.4
23	4	0	2	3	24	6	14	6.17	2.75	2.19	5.71	5.29	5	5	2.25	1.64	2.13	4	4	4	4.8	4	5	4.86	6.71	4.6	5	5
25	3	0	3	1	72	3	6	5.33	3.5	3.94	4.71	5.29	4.86	4.2	3.5	2.88	3.25	2.8	4	3	3	3	4.29	4.47	5.29	4.4	3	5
25	3	0	3	2	24	3	6	5	3.5	3.94	4.57	5.29	5	4.2	3	2.88	3.38	3.6	3.75	3.33	3.8	5	5.14	4.47	5.57	4.2	5	4.2
25	3	1	2	3	8	3	6	5.5	4	3.94	6.43	5.29	5.57	5	2.75	2.88	1.5	2.8	3.5	4	4.4	5	4.57	4.47	7	5.6	5	5.4
25	3	0	2	3	15	3	6	4.67	4.75	3.94	5.43	5.29	3.71	4	2.25	2.88	3	3.21	4	3	4.4	5	3.86	4.47	4.57	4.8	6	4
26	3	0	2	3	8	5	5	5.33	5	5.08	5.71	5.19	5	5	4.25	3.83	4.5	4	2.75	3	3.6	5	3.43	3.91	4.57	5.6	5	5
26	3	0	2	3	24	5	5	5	5.5	5.08	4.43	5.19	3.86	3.6	4.5	3.83	4.75	3.6	3	3.33	3.6	6	4	3.91	4.57	4.2	6	4.8
26	3	1	4	2	192	5	5	4.33	4.75	5.08	5.43	5.19	4.86	5	2.75	3.83	3.5	3.6	3.5	4	4.4	5	4.29	3.91	5.57	3.6	3	4
28	3	1	2	3	20	3	5	4.67	2	3.58	5	4.67	5.43	4	1.5	2.92	3.63	4.4	3.75	4	5.2	5	5.14	4.53	5.39	5.4	6	6.4
28	3	1	2	1	38	3	5	4.83	4.25	3.58	5.43	4.67	5.71	4.4	3.75	2.92	3.75	3	3.75	3.67	4.8	4	3.73	4.53	5.14	6.4	6	6.6
28	3	0	2	3	22	3	5	5	4.5	3.58	3.57	4.67	5.29	4.4	3.5	2.92	3.5	4	4	4.33	5	5	4.71	4.53	5.43	5.6	6	6.6
29	3	1	2	3	3	3	8	5.67	4.5	3.58	6	5.81	4.86	5	3	2.58	2.5	4.8	3.5	3.33	5.8	4	5.29	5.43	6	4.2	5	4.8
29	3	1	2	3	6	3	8	6.5	4.75	3.58	6.29	5.81	6	5	2.75	2.58	2.88	3.8	5	5	6.6	6	6.29	5.43	7	5	4	5.2
29	3	1	2	3	9	3	8	4.83	1.5	3.58	5.14	5.81	5.29	3.8	2	2.58	3.25	4	3.5	2.67	4.6	6	4.71	5.43	5.57	4.4	4	5
30	3	1	3	3	8	3	9	7	2	2.42	7	6.43	6.33	5	1.5	1.92	2.25	4	5	5	7	7	4.29	4.57	7	4.2	5	5.8
30	3	1	2	3	13	3	9	5.83	2.75	2.42	5.86	6.43	5.33	4.6	2.25	1.92	2.5	4.2	3.75	4	5.2	4	4.86	4.57	6.57	5	4	6.2
30	3	1	2	4	15	3	9	5.33	2.5	2.42	6.43	6.43	5.57	4.6	2	1.92	2.63	4.2	3.75	4	4.6	5	4.57	4.57	5.25	5.2	6	5.8
31	3	0	2	4	5	7	9	6.17	1.5	2.63	6	4.61	5.71	5	1	1.88	2.5	4.6	4.25	5	6	5	6.29	5.32	6.71	5.4	5	5
31	3	0	2	3	8	7	9	4.67	4.5	2.63	5.14	4.61	4.57	3.6	3	1.88	3.13	3.8	3.25	4.33	4.6	5	5.29	5.32	4.29	2.2	7	2.2
31	3	0	2	3	24	7	9	3.67	1.75	2.63	4.57	4.61	5.57	4	1.75	1.88	4	3.8	3.5	4	5.4	6	4.57	5.32	4.71	4	4	4
47	3	1	2	1	48	7	12	5.67	1	2.33	6.05	6.41	6.43	5	1.75	2	1.75	4.2	4.75	4.67	6.4	7	4.86	5.52	7	6.6	6	6.2
47	3	1	2	2	48	7	12	6	5	2.33	6.19	6.41	5.43	4.8	3.25	2	3.13	2.8	3.5	3.67	5.4	5	4.71	5.52	5	4	7	4
47	3	1	2	1	48	7	12	5.5	1	2.33	7	6.41	5.71	5	1	2	1	4.2	5	3.67	7	7	7	5.52	7	5.4	6	6
49	3	1	2	3	15	4	4	5.67	1.75	2.22	6.14	5.52	6.29	4.6	2	2.33	3.13	3.4	4	5	5.8	6	5.71	5.57	6.43	4.6	5	5
49	3	1	3	3	32	4	4	4.5	1.25	2.22	4.29	5.52	5.57	4.2	1.25	2.33	1.75	3.2	5	5	7	5	4.57	5.57	6.71	5.2	5	5.2
49	3	0	3	3	12	4	4	6.67	3.66	2.22	6.14	5.52	4.71	4.8	3.75	2.33	2.38	4	4.5	3.67	6	4	6.43	5.57	6	4.8	5	5.4
53	3	0	2	3	36	7	9	3.83	4	3.83	4.14	4.43	4.71	4	3.25	3.08	3.13	3.4	4	3	3.4	3	4.29	4	6	4.8	6	4.8
53	3	0	2	3	3	7	9	4.33	2	3.83	5.29	4.43	5.57	4.6	3	3.08	2	4.4	3.75	4.33	5.6	7	5.14	4	6.71	4.8	5	5
53	3	1	2	3	12	7	9	7	5.5	3.83	3.86	4.43	4	3	3	3.08	2.5	3.4	3.25	3	1.8	1	2.57	4	3.14	5.6	6	5.6
54	3	0	2	3	20	4	4	6.17	2.5	3.42	5.57	5.24	5.57	4.6	1.75	2	3	4.6	3	3	4	4	4.52	4.27	6.14	4.2	5	5
54	3	0	2	3	6	4	4	5.17	4.25	3.42	6	5.24	5.14	4.6	2.25	2	2	3.4	3.25	3.67	4.6	5	4.71	4.27	4.43	4.6	5	5.8
54	3	1	2	3	48	4	4	4.67	3.5	3.42	4.14	5.24	3.86	3	2	2	3.25	3.4	3.75	4	4	5	3.57	4.27	5.43	3.4	5	4.4
55	3	0	1	1	6	3	6	4	1	2.75	6.14	6.14	5.29	5	1	2.29	2.18	5	4.5	5	6.4	4	6.57	5.28	7	5.2	5	6.4
55	3	1	2	1	8	3	6	5	4	2.75	5.29	6.14	4.86	4.6	3.5	2.29	3.25	4.6	3	2.33	4	4	2.71	5.28	4	5.36	7	6.8
55	3	1	4	1	10	3	6	5.5	3.25	2.75	7	6.14	4.43	4.6	2.37	2.29	2	4.6	4	3.67	6.4	7	6.57	5.28	6.57	5.68	4	5.6
57	3	1	2	3	16	4	5	6.33	1.75	1.5	5.29	5.24	5.29	4	1.75	1.67	2.13	3.8	3.75	3	4.4	5	4.71	5.09	5.86	4.8	5	4.8
57	3	1	2	3	9	4	5	4	1.75	1.5	4.43	5.24	4.29	3.2	2.25	1.67	2.5	3	3.25	4	4.2	6	4.86	5.09	4.71	4.8	4	4.8
57	3	1	2	3	27	4	5	6	1	1.5	6	5.24	5.43	4.8	1	1.67	1.75	5	4.25	4.67	4.8	6	5.71	5.09	5.86	5.8	6	5.8
58	3	0	3	3	48	1	8	2.33	1.75	3.25	2.57	5.19	5.71	4	2	3.33	3	2	3	4	6	6	7	7	6	4.28	3	5.2
58	3	0	2	2	12	1	8	7	3	3.25	7	5.19	6	5	5	3.33	4	5	5	5	7	7	7	7	7	4.28	4	5.4
58	3	0	2	3	24	1	8	4	5	3.25	6	5.19	6	5	3	3.33	4	3	5	5	7	7	7	7	7	4.68	5	4.6
60	3	1	2	2	40	6	8	4.17	3.75	4.83	4	4.72	4.29	3	3	4	2.75	2.8	3	3	4	4	4	4.95	2.71	6.6	7	6.4
60	3	1	2	3	40	6	8	5.17	4.75	4.83	5.29	4.72	5.43	4	4.25	4	3.88	4.4	4	3.33	5.44	7	5.57	4.95	5.71	6.4	6	6.6
60	3	0	3	3	40	6	8	5.33	6	4.83	4.86	4.72	4.43	3.85	4.75	4	4.13	3.8	5	3.67	6	4	5.29	4.95	4.86	6.4	7	6.2
61	3	0	2	3	9	6	6	6.17	6.25	5.75	6.57	5.38	6	4.4	4.5	4.42	4.38	4.4	4	3.33	5.6	5	5.57	5.52	5.57	6.4	6	6.6
61	3	0	2	3	9	6	6	3.83	5.25	5.75	5.14	5.38	6.14	3.85	4	4.42	4	4.4	4.5	4	5	5	5.71	5.52	6.71	6	5	6
61	3	1	2	3	9	6	6	4.33	5.75	5.75	4.43	5.38	4.71	5	4.75	4.42	3.99	3.8	4	4.33	5.43	5.15	5.29	5.52	5.29	6.4	6	6.6
63	3	1	2	3	84	1	8	5.6	1.25	1.33	6.29	5.95	6.57	5	1.5	1.17	1.88	3.2	4.75	5	6	6	5.43	5.57	5.71	4.6	3	6
63	3	0	2	3	18	1	8	6.67	1.25	1.33	6.14	5.95	6.14	5	1	1.17	1.63	4	5	4.67	7	6	6.29	5.57	7	5.4	2	6
63	3	1	2	3	58	1	8	5.67	1.5	1.33	5.43	5.95	6	3.4	1	1.17	1.75	4.2	3.75	4	5.8	6	5	5.57	6	3.8	3	4
65	3	1	3	3	96	6	5	4.83	2.91	2.47	5.14	5.19	4.86	4	2.25	1.83	2.5	3.6	3.25	4	4	5	4	4	4	5.8	4	4.8
65	3	1	2	3	44	6	5	3.33	1.25	2.47	5.14	5.19	4.71	3	1	1.83	1.38	3	4	4	4	4	4	4	4	5.2	4	4.6
65	3	0	2	3	3	6	5	4.67	3.25	2.47	5.29	5.19	4.57	4	2.25	1.83	2.5	3.8	3.25	3.67	4	2	4	4	4	5	6	4.6
68	3	1	2	3	10	5	4	4.83	3.25	3.08	4.71	4.76	3.71	4	3.25	3.08	2.75	3.2	2.75	3	3.4	4	4.14	5.33	5	4.35	4	4.4
68	3	1	2	3	15	5	4	6.67	2.5	3.08	5	4.76	5.71	5	2.5	3.08	2.17	3.6	4	4	6	5	6	5.33	6	4.75	3	5.6
68	3	0	2	3	25	5	4	5.5	3.5	3.08	4.57	4.76	6.29	3.8	3.5	3.08	4	3.6	4.5	3.67	4.4	5	5.86	5.33	6.57	4.35	5	5
69	3	1	2	3	9	6	5	6.17	1.25	1.33	6.29	5.67	6.57	5	1.5	1.33	1.38	3.8	4.75	5	6.6	6	6	5.24	6.86	4.2	5	3
69	3	1	2	3	8	6	5	6.5	1.25	1.33	5.57	5.67	6.71	4.8	1.25	1.33	1.38	3.8	5	5	6.4	4	4.71	5.24	6.71	4	7	2.8
69	3	0	2	3	8	6	5	5.67	1.5	1.33	5.14	5.67	5.29	4	1.25	1.33	2.25	3.2	4	4	6	4	5	5.24	5.86	4.4	5	3.4
70	3	0	2	3	2	6	6	5.5	1	1.08	6.14	6	5.86	5	1.5	1.17	1.13	3.2	4.5	5	6.4	4	6.43	5.91	5.29	4.4	4	3.4
70	3	0	2	3	9	6	6	6	1	1.08	6.43	6	5.71	4.8	1	1.17	2.25	4	5	4.67	6.8	6	6.29	5.91	6.29	4.4	5	3
70	3	1	2	3	9	6	6	4.5	1.25	1.08	5.43	6	6.14	3.6	1	1.17	2.75	3	4	4.67	6.2	5	5	5.91	5.14	3.8	7	2.8
72	3	1	2	3	11	7	5	6	4	3.08	5	4.18	6	4	2	2	4	4	3	4	5	5	5	4.24	6	4.4	6	5
72	3	0	3	2	26	7	5	6.5	2.5	3.08	4.43	4.18	4	4	2	2	2.25	3	3	3	4	4	4.57	4.24	4.71	5.2	5	5
72	3	1	2	3	14	7	5	6.5	2.75	3.08	3.12	4.18	3.71	3.6	2	2	1.68	3.2	3.5	4	3	4	3.14	4.24	5	5.4	4	6
73	3	0	2	3	25	3	5	5.67	4.25	2.67	4	4.91	4	3.6	3.5	2.17	3.63	3.2	3.5	4	3.6	3	3.57	4.52	3.43	3.2	1	2.2
73	3	0	2	2	18	3	5	5.83	1.75	2.67	5.29	4.91	5	4	1	2.17	3.63	2.8	4.25	5	5.4	7	4	4.52	5.43	3.2	3	2.2
73	3	0	2	3	5	3	5	5.17	2	2.67	5.43	4.91	5.29	4.4	2	2.17	1.75	4.6	4	3.67	5.8	6	6	4.52	6	1.6	6	1
74	3	0	2	3	9	6	7	5.5	1.5	1.83	5.43	5.38	5	3.2	2	1.92	3.38	3.2	3.75	3.67	5.2	2	4.43	5.1	4.29	5.6	3	5.2
74	3	0	2	3	9	6	7	5.33	1.5	1.83	5.86	5.38	5.43	5	2.75	1.92	1.75	4.4	3.75	5	6	6	6	5.1	7	5.6	3	5.2
74	3	1	2	2	8	6	7	4.83	2.5	1.83	4.86	5.38	5.29	4.6	1	1.92	1.88	4.2	4.5	5	7	7	4.86	5.1	5.29	4.2	5	3
76	3	0	3	4	1	6	4	5.17	2.75	1.83	5.57	5	5.29	4.2	2.5	2.17	2.38	3.8	2.75	4.33	6	6	6	6.19	7	3.6	7	3.6
76	3	0	2	3	0	6	4	5.67	1.75	1.83	5.14	5	5.86	4.8	2.25	2.17	1.5	4	3.75	4	5.4	4	5.57	6.19	6	4.65	5	3.2
76	3	0	2	3	1	6	4	5.67	1	1.83	4.29	5	5.86	5	1.75	2.17	1	4.4	5	5	7	7	7	6.19	7	5.2	3	6
78	3	0	2	3	6	6	15	7	1.75	1.83	6.14	6.28	5.57	5	2.25	1.92	2	3.6	4	4	5.6	4	5.86	5.7	6.86	6	4	6
78	3	0	2	2	48	6	15	5.67	2.5	1.83	6	6.28	5.86	4.2	1.5	1.92	1.5	2.8	4	4	5	2	5.43	5.7	5	5	5	4.8
78	3	0	2	2	10	6	15	7	1.25	1.83	6.71	6.28	5.14	4.8	2	1.92	2.38	4.2	4	4.33	6.6	6	5.81	5.7	5.86	4.6	5	4.6
81	3	1	2	3	38	6	5	6.17	1.5	1.72	6.29	6.05	6.14	5	1.25	1.33	2.13	4.6	4	4.67	5.8	5	6	6.19	6	5.6	4	5.74
81	3	0	2	3	18	6	5	3.33	2.66	1.72	5	6.05	5.86	4.8	1.25	1.33	1.5	4.2	5	5	6.8	3	5.71	6.19	6.14	4.8	5	6
81	3	0	2	2	10	6	5	6	1	1.72	6.86	6.05	6.29	5	1.5	1.33	1.93	4.38	4.75	4.33	6.8	7	6.86	6.19	6.71	3.2	6	4.2
82	3	1	2	2	60	6	10	6.17	6	5.08	6.14	5.19	6.14	4.4	3.5	3.5	2.88	4.4	4.25	5	6.4	7	5.43	5.28	6.14	4	5	3.6
82	3	1	2	3	36	6	10	6.67	4.25	5.08	4.86	5.19	6.14	4.4	3.75	3.5	2.88	4.6	4.75	5	6.8	6	5.71	5.28	6.14	4	4	2.8
82	3	1	2	3	24	6	10	6	5	5.08	4.57	5.19	4.57	4.4	3.25	3.5	2.38	3.2	3.25	4	3.6	5	4.71	5.28	5.29	4.8	5	4.4
83	3	1	3	3	96	5	28	4.33	2.5	2.83	4	4.76	4.14	3.4	2.75	2.75	2.25	3.2	3	4	4	6	4.14	4.86	4.29	3.6	4	3.8
83	3	1	2	1	21	5	28	6.5	1.5	2.83	6	4.76	6.86	5	1.5	2.75	2.63	4.2	4.75	5	7	6	6.29	4.86	7	3	4	3.6
83	3	1	2	2	36	5	28	5.67	4.5	2.83	4.29	4.76	4.86	4	4	2.75	3.25	3.6	3	3	4.2	6	4.14	4.86	5.43	4.6	2	4.6
84	3	0	4	2	144	7	5	4.5	4.75	3.33	5.14	4.48	4.14	3.6	4.75	2.92	3.38	4	1.5	2	3.8	5	3.57	4.09	4.29	2.8	4	1.8
84	3	0	3	2	48	7	5	5.33	3	3.33	4.43	4.48	4.71	3	2	2.92	3.5	3.4	3.25	3.33	3	6	4.57	4.09	5	4.6	4	3.8
84	3	0	3	1	72	7	5	6	2.25	3.33	3.86	4.48	4.71	4.4	2	2.92	2.75	5	3	3.33	5.4	6	4.14	4.09	5	5.4	3	4.4
87	3	1	2	2	14	7	20	6.17	4.25	4.92	6.14	6.09	4.29	4.65	3.75	4.58	3.75	3.6	2.75	3	3	5	3.71	4.85	6	4.6	6	4.4
87	3	1	2	2	6	7	20	6	5.75	4.92	5.57	6.09	5.86	4.6	5	4.58	2.5	3.6	4	3.33	4.4	4	4.71	4.85	4.14	5	4	5.2
87	3	1	2	1	13	7	20	6.5	4.75	4.92	6.57	6.09	6.14	5	5	4.58	3.25	4.2	4.5	5	4.2	4	6.14	4.85	7	5.4	5	5.6
90	3	0	2	3	12	3	15	7	1	2.25	7	5.95	6.29	5	1	1.5	1.38	5	5	4.02	6.2	7	6.43	5.43	7	4.48	5	6.4
90	3	0	2	3	14	3	15	6.67	4	2.25	6.29	5.95	6	4.8	2	1.5	1.5	3.8	4.5	5	5.8	6	5.57	5.43	6	4.68	4	4.2
90	3	0	2	3	24	3	15	4.67	1.75	2.25	4.57	5.95	5.71	3.2	1.5	1.5	2.13	3.6	4.5	4.33	5.6	5	4.29	5.43	4.29	2.68	6	1.6
91	4	1	3	3	42	1	15	6.5	1.75	1.63	6.14	5.14	4.57	5	1.25	1.69	1.5	4	3.5	3	4.8	5	6.29	6.25	6.86	5.2	5	5.4
91	4	1	3	3	78	1	15	5.67	2	1.63	5.71	5.14	6.14	5	2.25	1.69	2.5	3.8	4	4	6.2	7	6.57	6.25	7	4.2	5	6.4
91	4	0	3	3	52	1	15	4.5	1.25	1.63	6.57	5.14	6.43	5	1.25	1.69	1.5	4.6	4.75	5	6.4	5	6.57	6.25	6.86	6.8	6	7
91	4	0	2	3	11	1	15	2	1.5	1.63	2.14	5.14	2	1	2	1.69	1.5	3.8	2.75	4	4.2	7	5.57	6.25	4.86	2.8	4	3.2
94	3	1	2	4	32	1	5	5.33	4.5	4	5.14	5.48	4	4.8	3.75	3.5	2.5	4.2	3.75	3.33	4.2	5	4.86	5.43	6.71	6	1	7
94	3	1	2	4	5	1	5	6	3	4	5.86	5.48	5.86	5	2.5	3.5	2	4.6	4.5	5	5.6	5	6	5.43	6	5	1	6.8
94	3	0	2	4	15	1	5	5.67	4.5	4	5.43	5.48	4	5	4.25	3.5	2	3.4	3.5	3	3	4	5.43	5.43	6	5.6	1	7
96	3	1	3	2	12	5	5	5.83	1.25	1.42	5.29	5.33	5.29	4	2	2.33	3.25	4	3.5	4	5.2	6	5.71	5.19	5	5.4	4	4.2
96	3	1	2	3	48	5	5	5.83	2	1.42	5	5.33	4.71	4.85	2.25	2.33	2.63	3.6	3.25	4	4.8	6	5	5.19	5.29	5.8	3	5.4
96	3	1	2	3	16	5	5	6	1	1.42	5.71	5.33	5.86	4	2.75	2.33	2.25	4	4	4	4.8	5	4.86	5.19	5	5.8	4	4.2
98	3	1	2	2	30	7	6	4.33	2.25	2.83	3.71	4.47	4.57	3.8	2	2.17	3.13	4	3.5	5	5	4	4.29	4.72	4.43	3.2	4	3.8
98	3	1	2	3	26	7	6	4.83	3.75	2.83	4.71	4.47	4.57	4	2.25	2.17	3.13	3.2	3.25	4	4.8	4	4.29	4.72	5	3.6	5	4
98	3	1	2	3	26	7	6	5.83	2.5	2.83	5	4.47	5	3.4	2.25	2.17	3.38	2.2	3.25	4	5.4	5	5.57	4.72	4.71	4.4	4	4
77	3	0	2	3	63	6	5	6.33	2.5	1.75	6.14	6.33	5.43	5	2.75	1.58	2.13	3.4	3.5	4	5.4	5	5.57	5.48	5.86	4.6	6	4.4
77	3	0	2	3	30	6	5	6.33	1	1.75	6.71	6.33	6.57	5	1	1.58	1.25	3.4	4.25	5	7	6	6.86	5.48	7	3.8	6	4.2
77	3	0	2	3	43	6	5	6.67	1.75	1.75	6.14	6.33	6.43	4.4	1	1.58	1.5	3.8	4.5	4.33	4.2	5	4	5.48	4.57	4	6	4
